# Supplementary material for: An ultrahigh-fidelity 3D holographic display using scattering to homogenize the angular spectrum
Source: Sci Adv. 2023 Oct 12;9(41):eadi9987. doi: 10.1126/sciadv.adi9987 (PMC10569707; doi:10.1126/sciadv.adi9987)
Supplement: Supplementary file 2 — Movie S1 [file sciadv.adi9987_movie_s1.zip]

Archive with 1 entries (1 files):
- adi9987_Movie_S1.mp4
